# Supplementary material for: Decomposition of outpatient health care spending by disease - a novel approach using insurance claims data
Source: BMC Health Serv Res. 2021 Nov 22;21:1264. doi: 10.1186/s12913-021-07262-x (PMC8609863; doi:10.1186/s12913-021-07262-x)
Supplement: Supplementary file 1 — Additional file 1. Algorithms to identify diseases in the claims data. [file 12913_2021_7262_MOESM1_ESM.xlsx]

## Sheet: title
Additional file 1
Journal	BMC Health Services Research
Article title	Decomposition of Outpatient Health Care Spending by Disease - A Novel Approach Using Insurance Claims Data
Authors	Stucki, Michael Nemitz, Janina Trottmann, Maria Wieser, Simon
Corresponding author	Stucki, Michael Zurich University of Applied Sciences Winterthur Institute of Health Economics stcc@zhaw.ch

## Sheet: algorithm level2
disease name	clue	condition (default or other) *	information/billing codes used in identification (with additional conditions)
Communicable diseases	Specialization	default	tropical medicine or infectiology
Maternal and neonatal disorders	DRG	default	[DRG used, but information is confidential]
Nutritional deficiencies	ATC	default	A11CA, B03A, H03CA
Neoplasms	DRG	default	[DRG used, but information is confidential]
Neoplasms	ATC	default	H01CB05, L01AA01, L01AA02, L01AA03, L01AA06, L01AA09, L01AB01, L01AC01, L01AD01, L01AX03, L01AX04, L01BA03, L01BA04, L01BA05, L01BB02, L01BB03, L01BB05, L01BB07, L01BC01, L01BC02, L01BC05, L01BC06, L01BC07, L01BC08, L01BC59, L01CA01, L01CA02, L01CA03, L01CA04, L01CB01, L01CD01, L01CD02, L01CD04, L01CX01, L01DB01, L01DB03, L01DB06, L01DB07, L01DC01, L01DC03, L01XA01, L01XA02, L01XA03, L01XB01, L01…
Neoplasms	Specialization	default	radiooncology or medical oncology
Neoplasms	Tarmed	default	chapter 32, 00.0138, 00.0148, 00.0168
Cardiovascular diseases	DRG	default	[DRG used, but information is confidential]
Cardiovascular diseases	ATC	other; at least three packages of a drug with that ATC code	C01, C02, C03, C04, C05, C06, C07, C08, C09
Cardiovascular diseases	Tarmed	default	17.1530, 17.1540, 17.1560, 17.1570, 17.1580, 17.1590, 17.1600, 17.1610, 17.1620
Cardiovascular diseases	Specialization	default	cardiology or angiology
Cardiovascular diseases	MiGel	default	subchapters 17.0*, 1.03*, 21.02*, 9.03*
Chronic respiratory diseases	DRG	default	[DRG used, but information is confidential]
Chronic respiratory diseases	ATC	other; at least two packages of a drug with that ATC code	R03
Chronic respiratory diseases	Specialization	default	pneumology
Digestive diseases	DRG	default	[DRG used, but information is confidential]
Digestive diseases	ATC	default	A07EA06, A07EC02, L04AA33
Digestive diseases	Specialization	default	gastroenterology
Neurological disorders	DRG	default	[DRG used, but information is confidential]
Neurological disorders	ATC	default	L03AB07, L03AB08, L03AB13, L03AX13, L04AA23, L04AA27, L04AA31, L04AA34, L04AA36, M03BX01, M03BX02, M03BX04, N03AA02, N03AA03, N03AB02, N03AD01, N03AD03, N03AE01, N03AF01, N03AF02, N03AF03, N03AG01, N03AG04, N03AX03, N03AX09, N03AX10, N03AX11, N03AX14, N03AX15, N03AX16, N03AX18, N03AX22, N03AX23, N04BA02, N04BA03, N04BB01, N04BC05, N04BC06, N04BC09, N04BD02, N04BD03, N04BX01, N04BX02, N05BA09, N06…
Neurological disorders	Specialization	default	neurology
Mental disorders	DRG	default	[DRG used, but information is confidential]
Mental disorders	ATC	default	N01BX04, N05AD01, N05AD05, N05AE03, N05AE05, N05AF01, N05AF03, N05AF05, N05AH02, N05AH03, N05AH04, N05AH05, N05AL01, N05AL05, N05AN01, N05AX08, N05AX12, N05AX13, N06AA04, N06AA09, N06AA12, N06AB03, N06AB04, N06AB05, N06AB06, N06AB08, N06AB10, N06AG02, N06AX03, N06AX05, N06AX11, N06AX12, N06AX16, N06AX18, N06AX21, N06AX22, N06AX26, N06BA04, N06BA09, N06BA11, N06BA12, N07BB01, N07BB03, N07BB04, N07…
Mental disorders	Specialization	default	psychiatry
Mental disorders	Tarmed	default	02.0020, 02.0110, 02.0120, 02.0130, 02.0140, 02.0150, 02.0155, 02.0156
Diabetes and kidney diseases	DRG	default	[DRG used, but information is confidential]
Diabetes and kidney diseases	ATC	default	A10AB01, A10AB04, A10AB05, A10AB06, A10AC01, A10AD01, A10AD04, A10AD05, A10AD06, A10AE04, A10AE05, A10AE06, A10AE56, A10BA02, A10BB01, A10BB04, A10BB09, A10BB12, A10BD05, A10BD07, A10BD08, A10BD10, A10BD11, A10BD13, A10BD15, A10BD16, A10BD19, A10BD20, A10BF01, A10BG03, A10BH01, A10BH02, A10BH03, A10BH04, A10BH05, A10BJ01, A10BJ02, A10BJ03, A10BJ05, A10BX02, A10BX03, B03XA01, B03XA02, B03XA03, V03…
Diabetes and kidney diseases	Specialization	default	endocrinology or nephrology
Skin and subcutaneous diseases	DRG	default	[DRG used, but information is confidential]
Skin and subcutaneous diseases	Specialization	default	dermatologist
Sense organ diseases	DRG	default	[DRG used, but information is confidential]
Sense organ diseases	Specialization	default	ophthalmology
Musculoskeletal disorders	DRG	default	[DRG used, but information is confidential]
Musculoskeletal disorders	ATC	default	H02, H05BA, L04AA13, L04AA24, L04AA29, M01AX01, M01B, M01CB01, M01CC01, M02, P01BA02, R05DA04, H05BA01, J01AA08, M01AH02, M01AH03, M02AA09, M02AA15, A07EC, H02A, H02B, M01C, M02AC
Musculoskeletal disorders	Specialization	default	rheumatology or physiotherapy or occupational therapy or orthopedics
Other non-communicable diseases	DRG	default	[DRG used, but information is confidential]
Other non-communicable diseases	Specialization	default	haematology
Well care	DRG	default	[DRG used, but information is confidential]
* Note: default condition: at least one of the billing codes (DRG, Tarmed, MiGel, or AL) or one package with the ATC code in column D or at least one treatment with the specialist in column D
Abbreviations: Tarmed: tarif médical (physician services) AL: Analysenliste (list of laboratory tests) MiGel: Mittel- und Gegenständeliste (list of therapeutic devices) DRG: Diagnosis-related groups (inpatient somatic care) ATC: Anatomical therapeutic chemical classification (drugs)

## Sheet: algorithm level3
disease name	clue	condition (default or other) *	information/billing codes used in identification (with additional conditions)
HIV/AIDS	DRG	default	[DRG used, but information is confidential]
HIV/AIDS	ATC	other; at least three packages of a drug with that ATC code	J05AB06, J05AB14, J05AE01, J05AE03, J05AE07, J05AE08, J05AE09, J05AE10, J05AF01, J05AF05, J05AF06, J05AF07, J05AF09, J05AG01, J05AG03, J05AG04, J05AG05, J05AR01, J05AR02, J05AR03, J05AR04, J05AR06, J05AR08, J05AR09, J05AR10, J05AR13, J05AR17, J05AR18, J05AR19, J05AX07, J05AX08, J05AX09, J05AX12, V03AX03
other communicable diseases	DRG	default	[DRG used, but information is confidential]
other communicable diseases	ATC	default	J (except J07)
hepatitis	ATC	default	J05AP
maternal and neonatal disorders	DRG	default	[DRG used, but information is confidential]
maternal and neonatal disorders	Specialization/Financing regime	other	Maternity costs by gynecologists above 90th percentile of gynecologist costs paid by maternity regime (about 10 kCHF)
maternal and neonatal disorders	MiGel	default	subchapter 21.01*
nutritional deficiencies	ATC	default	A11CA, B03A, H03CA
colon and rectum cancers	Tarmed	other	19.1410, 20.1940, conditional on being in level 2 group neoplasms
colon and rectum cancers	MiGel	other	subchapter 29.0*, conditional on being in level 2 group neoplasms
colon and rectum cancers	ATC	default	L01XA03, L01XC08, L01XE21, L01XX19
colon and rectum cancers	AL	other	1227.00, conditional on being in level 2 group neoplasms and no other cancer present
trachea, bronchus, and lung cancers	DRG	default	[DRG used, but information is confidential]
trachea, bronchus, and lung cancers	ATC	default	L01XC, L01XE02, L01XE03, L01XE13, L01XE16, L01XE28
trachea, bronchus, and lung cancers	DRG	other	[DRG used, but information is confidential], conditional on being in level 2 group neoplasms
breast cancer	DRG	default	[DRG used, but information is confidential]
breast cancer	Tarmed	other	chapter 23.0*, conditional on being in level 2 group neoplasms and on sex (female)
breast cancer	ATC	default	L01DC04, L01XC03, L01XC13, L01XE33, L01XE42, L02BA01, L02BA02, L02BA03, L02BG03, L02BG04, L02BG06
breast cancer	DRG	other	[DRG used, but information is confidential], conditional on being in level 2 group neoplasms and sex (female)
prostate cancer	DRG	default	[DRG used, but information is confidential]
prostate cancer	Tarmed	other	32.0960, conditional on being in level 2 group neoplasms and on sex (male)
prostate cancer	AL	other	1626.00, 1627.00 (at least 2 tests), conditional on being in level 2 group neoplasms and conditional on sex (male)
prostate cancer	ATC	default	L01CD04, L02AE01, L02AE02, L02AE03, L02AE04, L02BB03, L02BB04, L02BX, L05BB05
prostate cancer	DRG/AL	other	[DRG used, but information is confidential], conditional on being in level 2 group neoplasms and at least 1 1626.00 from AL
other neoplasms	DRG	default	[DRG used, but information is confidential]
other neoplasms	ATC	default	L01XC10, L01XD03, L01XE26, L01XX23, L01XX42, L01XX48, L01XX52, L03AX03, L03AX15, L03AX16, L04AC11
other neoplasms	DRG	other	[DRG used, but information is confidential], conditional on being in level 2 group neoplasms
ischemic heart disease	DRG	default	[DRG used, but information is confidential]
ischemic heart disease	Tarmed	other	17.0280, 17.0290, 17.0050, 31.0260, 18.0170, 17.1090, conditional on being in level 2 group cardiovascular
ischemic heart disease	ATC	default	C01DX12, C01DX16, C10AA, N02BA01
ischemic heart disease	AL	other	1250.00, 1251.00, 1734.00, 1734.01, 1735.00, conditional on being in level 2 group cardiovascular
ischemic heart disease	DRG	other	[DRG used, but information is confidential], conditional on being in leve 2 group cardiovascular and no stroke
stroke	DRG	default	[DRG used, but information is confidential]
stroke	DRG/ATC	other	[DRG used, but information is confidential] and ATC B01
hypertensive heart disease	ATC	default	no B01, C02 positive utilization, conditional on bein in level 2 group cardiovascular
atrial fibrillation and flutter	Tarmed	default	17.1510
atrial fibrillation and flutter	ATC	default	C01BB01, C01BC03, C01BC04, C01BD01, C01BD05, C01BD07
other cardiovascular and circulatory diseases	DRG	default	[DRG used, but information is confidential]
copd	DRG	default	[DRG used, but information is confidential]
copd	ATC	other; at least two packages of a drug with that ATC code	R03AC18, R03AC19, R03AL01, R03AL02, R03AL03, R03AL04, R03AL06, R03BB01, R03BB04, R03BB05, R03BB06, R03BB07, R03DX07
asthma	ATC	other; at least two packages of a drug with that ATC code	R03AC02, R03AC03, R03AC12, R03AC13, R03AK, R03BA, R03CC02, R03DA04, R03DC
other chronic respiratory diseases	DRG	default	[DRG used, but information is confidential]
other chronic respiratory diseases	ATC	other; at least two packages of a drug with that ATC code	L04AX05, R03BA09, R03DC01, R03DX05, R03DX09
cirrhosis and other chronic liver diseases	DRG	default	[DRG used, but information is confidential]
cirrhosis and other chronic liver diseases	Tarmed	default	19.1810, 19.0270, 19.0280, 19.0290
other digestive diseases	DRG	default	[DRG used, but information is confidential]
other digestive diseases	AL	other	1224.10, conditional on having any treatment by gastroentorologist
other digestive diseases	ATC	other; at least two packages of a drug with that ATC code	A07EA02, A07EA06, A07EC02, A07EC03, A07EC04, H02AB01, H02AB02, H02AB04, H02AB06, H02AB07, H02AB09, H02AB10, L04AA33, L04AB02, L04AB05, L04AB06, L04AC05
alzheimer's disease and other dementias	ATC	default	N06D, N07D1, N07D9
parkinson's disease	ATC	default	N04AA, N04AB, N04AC, N04BA, N04BB, N04BC, N04BD, N04BX
epilepsy	DRG	default	[DRG used, but information is confidential]
epilepsy	Tarmed	other	5.22150, 5.2260, conditional on being in level 2 group neurological
epilepsy	ATC	other; at least two packages of a drug with that ATC code	L04AA18, N03AA, N03AB, N03AC, N03AD, N03AE, N03AF01, N03AF02, N03AF03, N03AF04, N03AG, N03AH02, N03AX, N05BA01, N05BA06, N05BA09, N05CD02, N05CD08, conditional on no drugs against depression
multiple sclerosis	ATC	default	L03AA23, L03AA27, L03AB, L03AC, L03AX, L04AA03, L04AA04, L04AA23, L04AA27, L04AA31, L04AA34, L04AA36, L04AX13, N07XX09
other neurological diseases	DRG	default	[DRG used, but information is confidential]
schizophrenia	ATC	default	N05AE03, N05AE05, N05AF05, N05AH02, N05AH05, N05AL01, N05AL05, N05AX13
depression	ATC	other	at least one package with N06A, conditional on no drugs against epilepsy
adhd	ATC	default	N06BA04, N06BA09, N06BA11, N06BA12
other mental disorders	DRG	default	[DRG used, but information is confidential]
other mental disorders	ATC	other	at least one package with N06A and AND at least one package of L04AA18, N03AA, N03AB, N03AC, N03AD, N03AE, N03AF01, N03AF02, N03AF03, N03AF04, N03AG, N03AH02, N03AX, N05BA01, N05BA06, N05BA09, N05CD02, N05CD08
substance use disorders	DRG	default	[DRG used, but information is confidential]
substance use disorders	ATC	default	M07BA03, N07BA01, N07BA04, N07BB01, N07BB03, N07BB04, N07BB05, N07BC01, N07BC02, N07BC06, N07BC51
substance use disorders	Tarmed	default	00.0160, 00.0155
diabetes	DRG	default	[DRG used, but information is confidential]
diabetes	Tarmed	other	0.1325, conditional on having any treatment by endocrinologist
diabetes	MiGel	other	subchapters 21.02*, 21.03*, 21.05*, 21.06*, conditional on having any treatment by endocrinologist
diabetes	ATC	default	A10A, A10B
chronic kidney disease	DRG	default	[DRG used, but information is confidential]
chronic kidney disease	ATC	default	B03XA01, B03XA02, B03XA03, V03AE01, V03AE02, V03AE03, V03AE05, V03AE07
chronic kidney disease	DRG	other	[DRG used, but information is confidential], conditional on having any treatment by nephrologist
skin and subcutaneous diseases	DRG	default	[DRG used, but information is confidential]
skin and subcutaneous diseases	Tarmed	default	4.0240, 4.0250, 4.0260, 4.0270, 4.0360, 4.0370, 4.0490
skin and subcutaneous diseases	ATC	default	D03, D05AX03, D05AX04, D05AX52, D05BB02, D06, D07AA02, D10, L01XD04, L04AC16, L04AX07, P03
sense organ diseases	DRG	default	[DRG used, but information is confidential]
sense organ diseases	Specialization	default	ophthalmology
sense organ diseases	Tarmed	default	subchapters 8.27*, 8.25*, 8.34*, 8.14*, 8.23*, 8.29*, 9*
sense organ diseases	MiGel	default	subchapters 13.01*, 25.0*
sense organ diseases	ATC	default	S01B, S01C, S01EA03, S01EA05, S01EB01, S01EC01, S01EC03, S01EC04, S01EC54, S01ED01, S01ED02, S01ED05, S01ED51, S01EE01, S01EE03, S01EE04, S01EE05, S02, S03
rheumatoid arthritis	ATC	default	A07EC01, L01BA, L04AA, L04AA37, L04AB, L04AC14, L04AX03, M01CB
osteoarthritis	ATC	default	M01AX25, M01CA
osteoarthritis	DRG/ATC	other	[DRG used, but information is confidential], conditional on either having any treatment by an occupational therapist OR one of the following ATC codes: M01AB01, M01AB05, M01AB11, M01AB55, M01AC01, M01AC05, M01AE01, M01AE02, M01AE14, M01AE17, M01AE52, M01AG01, M01AH01, M01AH05, M01AX17
osteoarthritis	ATC/Specialization	other	occupational therapy and rheumatology AND no rheumatoid arthritis or other musuloskeletal disease AND at least one package with one of the following ATC codes: M01AB01, M01AB05, M01AB11, M01AB55, M01AC01, M01AC05, M01AE01, M01AE02, M01AE14, M01AE17, M01AE52, M01AG01, M01AH01, M01AH05, M01AX17
low back pain	Tarmed	default	29.2010, 29.2030, 29.2050, 29.2080, 39.0500, 29.1020
osteoporosis	ATC	other; at least two packages of a drug with that ATC code	A12AA07, A12AX, A12CD, G03XC01, H05AA02, M05
other musculoskeletal disorders	DRG	default	[DRG used, but information is confidential]
other musculoskeletal disorders	ATC	default	M04AA01, M04AA03, M04AB01
oral disorders	Specialization	default	dental medicine
oral disorders	ATC	default	A01AB03, A01AB04, A01AB09, A01AB11, A01AB12, A01AC01, A01AD02, A01AD11
other non-communicable diseases	DRG	default	[DRG used, but information is confidential]
other non-communicable diseases	ATC	default	A09AA02, C10AA01, C10AA03, C10AA04, C10AA05, C10AA07, C10AA08, C10AB02, C10AB04, C10AB05, C10AC01, C10AC02, C10AD06, C10AX09, C10AX13, C10AX14, C10BA02, C10BA05, H03AA01, H03AA03, H03BA02, H03BB01, J01GB01, J01XB01, R05CB13
other non-communicable diseases	Specialization	other	spending above 90th percentile of costs at gynecologist without a pregnancy in the same year
well care	DRG	default	[DRG used, but information is confidential]
well care	ATC	default	A01AA01, A01AA51
well care	Financing regime	other	any costs reimbursed by maternity scheme or prevention scheme
well care	Specialization	other	spending for gynecologist and no other communicable disease
well care	Specialization	other	no other costs than with General practitioner and no disease identified
* Note: default condition: at least one of the billing codes (DRG, Tarmed, MiGel, or AL) or one package with the ATC code in column D or at least one treatment with the specialist in column D
Abbreviations: Tarmed: tarif médical (physician services) AL: Analysenliste (list of laboratory tests) MiGel: Mittel- und Gegenständeliste (list of therapeutic devices) DRG: Diagnosis-related groups (inpatient somatic care) ATC: Anatomical therapeutic chemical classification (drugs)
